# Supplementary material for: Molecular imaging of liver inflammation using an anti-VCAM-1 nanobody
Source: Nat Commun. 2023 Feb 24;14:1062. doi: 10.1038/s41467-023-36776-7 (PMC9957989; doi:10.1038/s41467-023-36776-7)
Supplement: Supplementary file 4 — Source Data [file 41467_2023_36776_MOESM4_ESM.xlsx]

## Sheet: Fig 1a
Fig 1a: Body weight (g)
	V-STD (n=10)										C-MCD (n=10)										V-MCD (n=9)
Baseline	29.2	25	26.8	24	27.4	29	26.9	24.7	29.1	27.9	28.1	28.8	32.4	30.5	27.3	34.5	28.3	27.3	32.9	29.7	31	32	28.8	30.6	31	31.2	30.2	30.5	29.8
W4	30.4	25.2	29.6	26	27.9	29.8	27.5	26.6	29.4	27.3	19.3	18.6	21.2	20.7	17.4	21.9	19.4	18.9	22.1	19.8	20.4	20.6	18.5	20.1	20.9	20.4	19.6	20	19.7
W8	31.1	26.9	30.9	27.4	29.4	30.4	27.7	26.8	30.8	28.2	15.3	16.2	15.3	17.3	14.9	18.6	16.7	16.4	19	17.1	18	17.9	15.7	17.3	17.9	17.2	17.2	17.9	17.3
																														one mouse was excluded because she reached a limit point (BW loss >40% with MCD diet)

## Sheet: Fig 1b
Fig 2b: Liver weight (g)
V-STD	C-MCD	V-MCD
1.39	0.7051	0.94134
1.37	0.711	0.923
1.265	0.7285	0.5925
1.147	0.7051	0.6234
1.12	0.7285	0.715
1.374	1.0882	0.824
1.07	0.7285	0.803
1.085	0.655	1.0882
*	0.771	0.765
1.135	0.735
* one missing measurement (this liver was cut and processed for IHC, counting and PCR before being weighting)

## Sheet: Fig 1c
Fig 1c: ALT plasma level (IU/L)
	STD diet (n=10)										MCD diet (n=9)
W4	13.299	6.25006	7.89481	4.84027	6.25006	2.0207	10.0095	*	*	4.60531	88.7226	155.923	68.7506	58.6472	31.6262	17.9983	61.9367	23.8724	49.0136
W8	7.65985	4.13538	6.01509	9.53956	5.78013	2.0207	7.18992	2.96055	6.01509	7.18992	60.2919	57.4723	27.8668	77.9143	71.5702	25.5172	105.64	51.8332	105.17
								*values missing because of hemolytic plasma samples

## Sheet: Fig 1d
Fig 1d: MCP1 mRNA (fold change)
V-STD	V-MCD
0.442769	17.7547
1.0652	11.3147
1.89753	13.1057
1.11738	15.1173
	26.8551
n=4	n=5

## Sheet: Fig 1e
Fig 1e: VCAM-1 mRNA (fold change)
V-STD	V-MCD
0.552961	4.92885
1.08166	6.33898
1.6002	6.33019
1.04482	8.48697
	8.24346
n=4	n=5

## Sheet: Fig 1g
Fig 1g: SUV Liver in vivo (SPECT images quantification)
	V-STD (n=10)										C-MCD (n=10)										V-MCD (n=9)
Baseline	0.225197	0.265274	0.295544	0.176521	0.226998	0.23247	0.307158	0.263238	0.215182	0.26466	0.349008	0.262215	0.266127	0.213411	0.24891	0.254479	0.287201	0.33184	0.342941	0.238156	0.338865	0.280103	0.250962	0.292448	0.208598	0.202135	0.256647	0.226311	0.22575
W4	0.23138	0.272786	0.291799	0.222877	0.207193	0.244776	0.279478	0.319244	0.276016	0.261687	0.298648	0.230677	0.261544	0.263807	0.226267	0.280338	0.255997	0.328443	0.268404	0.34379	0.383665	0.346308	0.580191	0.528881	0.384417	0.392498	0.494924	0.674517	0.530976
W8	0.19816	0.246981	0.286759	0.357565	0.299012	0.252527	0.22804	0.264782	0.265228	0.211086	0.189486	0.175285	0.14277	0.25364	0.216118	0.213778	0.233622	0.257278	0.267911	0.157703	0.460713	0.428305	0.643776	0.509966	0.330179	0.313154	0.532196	0.428937	0.379086

## Sheet: Fig 2b
Fig 2b: MCP1 mRNA (fold change)
STD	MCD	Reverse
0.921526	45.5507	11.577
0.997195	29.1888	32.4836
1.01549	17.5188	16.3227
1.0847	34.1221	17.9866
0.973976	20.2868	27.7993
1.00712
n=6	n=5	n=5

## Sheet: Fig 2c
Fig 2c: F4/80 mRNA (fold change)
STD	MCD	Reverse
0.937815	2.10665	1.04936
1.15619	1.72915	1.27402
1.00525	1.68363	0.99146
0.798975	1.91211	0.737779
1.11031	2.79493	0.835889
0.991459
n=6	n=5	n=5

## Sheet: Fig 2d
Fig 2d: VCAM-1 mRNA (fold change)
STD	MCD	Reverse
1.03858	6.9023	3.90156
0.980947	6.13332	2.13604
1.05977	5.73898	2.71305
0.811002	12.8621	1.51394
1.02442	11.2353	1.1467
1.08527
n=6	n=5	n=5

## Sheet: Fig 2f
Fig 2f: SUV Liver in vivo (SPECT images quantification)
	Week 1									Week 4
STD	0.26	0.28	0.22	0.22	0.24	0.22	0.19	0.23	0.27	0.15	0.19	0.24	0.16	0.23	0.21	0.18	0.23	0.18
MCD	0.24	0.29	0.36	0.3	0.29	0.29	0.29	0.33	0.35	0.33	0.31	0.35	0.32	0.46	0.36	0.45	0.28	0.34
Reverse	0.43		0.37	0.44	0.34	0.41	0.36	0.35	0.37	0.25		0.24	0.28	0.31	0.29	0.23	0.21	0.21

[truncated: 45 more sheets: Fig 3a, Fig 3b, Fig 3c, Fig 3d, Fig 3e, Fig 3f, Fig 4a, Fig 4b, Fig 4c, Fig 4d, Fig 4e, Fig 4f, Fig 4g, Fig 4h, Fig 5b, Fig 5c, Fig 5d, Fig 5e, Fig 5f, Fig 5g …]
